# Supplementary material for: METTL3-Mediated LncRNA EN_42575 m6A Modification Alleviates CPB2 Toxin-Induced Damage in IPEC-J2 Cells
Source: Int J Mol Sci. 2023 Mar 16;24(6):5725. doi: 10.3390/ijms24065725 (PMC10054829; doi:10.3390/ijms24065725)
Supplement: Supplementary file 1 [file ijms-24-05725-s001.zip › Supplementary Table S1.xlsx]

## Sheet: Sheet1
Supplementary Table S1 RNA pull-down obtained for lncRNA EN_42575 binding protein
Unused	%Cov(95)	Accession	Citable Accession	Gene name	Name	Species	Peptides(95%)
489.66	47.53	tr|A0A8D1B2G0|A0A8D1B2G0_PIG	A0A8D1B2G0	PLEC	Plectin OS=Sus scrofa OX=9823 GN=PLEC PE=4 SV=1	PIG	320
137.2	31.2	tr|A0A8D1SRV3|A0A8D1SRV3_PIG	A0A8D1SRV3	--	Uncharacterized protein OS=Sus scrofa OX=9823 PE=4 SV=1	PIG	75
31.42	13.58	tr|A0A480TAH1|A0A480TAH1_PIG	A0A480TAH1	--	Myosin-14 isoform 2 OS=Sus scrofa OX=9823 PE=3 SV=1	PIG	20
15.64	10.03	tr|A0A480XYS9|A0A480XYS9_PIG	A0A480XYS9	--	Unconventional myosin-Ic isoform a OS=Sus scrofa OX=9823 PE=3 SV=1	PIG	9
12.99	4.299	tr|A0A8D1LRG4|A0A8D1LRG4_PIG	A0A8D1LRG4	--	Uncharacterized protein OS=Sus scrofa OX=9823 PE=4 SV=1	PIG	7
8.04	48.57	tr|A0A287BNK7|A0A287BNK7_PIG	A0A287BNK7	PLEC	Plectin OS=Sus scrofa OX=9823 GN=PLEC PE=1 SV=2	PIG	321
8	8.082	tr|A0A8D0NKH7|A0A8D0NKH7_PIG	A0A8D0NKH7	--	Uncharacterized protein OS=Sus scrofa OX=9823 PE=4 SV=1	PIG	5
7.6	68.5	tr|A0A8D1B3M0|A0A8D1B3M0_PIG	A0A8D1B3M0	--	Uncharacterized protein OS=Sus scrofa OX=9823 PE=4 SV=1	PIG	44
7.11	20.16	tr|Q6QA25|Q6QA25_PIG	Q6QA25	TPM3	Tropomyosin 3 OS=Sus scrofa OX=9823 GN=TPM3 PE=2 SV=1	PIG	4
4	10.76	tr|F1SJ93|F1SJ93_PIG	F1SJ93	RCN2	Reticulocalbin 2 OS=Sus scrofa OX=9823 GN=RCN2 PE=1 SV=4	PIG	2
4	3.073	tr|A0A8D2ABU1|A0A8D2ABU1_PIG	A0A8D2ABU1	NUP93	Uncharacterized protein OS=Sus scrofa OX=9823 GN=NUP93 PE=4 SV=1	PIG	2
3.89	0.8239	tr|F1SGJ3|F1SGJ3_PIG	F1SGJ3	FLNB	Filamin B OS=Sus scrofa OX=9823 GN=FLNB PE=1 SV=3	PIG	2
3.55	3.611	tr|A0A8D2C300|A0A8D2C300_PIG	A0A8D2C300	KARS1	Lysyl-tRNA synthetase 1 OS=Sus scrofa OX=9823 GN=KARS1 PE=4 SV=1	PIG	2
3.39	9.953	tr|I3LSD3|I3LSD3_PIG	I3LSD3	RPL13	60S ribosomal protein L13 OS=Sus scrofa OX=9823 GN=RPL13 PE=1 SV=1	PIG	2
3.06	1.799	tr|F1RRJ4|F1RRJ4_PIG	F1RRJ4	XPO5	Exportin 5 OS=Sus scrofa OX=9823 GN=XPO5 PE=1 SV=3	PIG	2
3.04	32.14	tr|F2Z5R7|F2Z5R7_PIG	F2Z5R7	RPS29	40S ribosomal protein S29 OS=Sus scrofa OX=9823 GN=RPS29 PE=1 SV=1	PIG	2
2.97	6.148	tr|F1RZ28|F1RZ28_PIG	F1RZ28	NUDT3	S10_plectin domain-containing protein OS=Sus scrofa OX=9823 GN=NUDT3 PE=1 SV=3	PIG	2
2.85	5.128	tr|F2Z517|F2Z517_PIG	F2Z517	ARGLU1	Arginine and glutamate rich 1 OS=Sus scrofa OX=9823 GN=ARGLU1 PE=3 SV=1	PIG	2
2.5	4.135	tr|I3LJ87|I3LJ87_PIG	I3LJ87	RPS2	40S ribosomal protein S2 OS=Sus scrofa OX=9823 GN=RPS2 PE=1 SV=3	PIG	1
2.43	4.348	tr|A0A8D1TNS1|A0A8D1TNS1_PIG	A0A8D1TNS1	--	Uncharacterized protein OS=Sus scrofa OX=9823 PE=4 SV=1	PIG	2
2.36	6.977	tr|F2Z5L5|F2Z5L5_PIG	F2Z5L5	H2AC20	Histone H2A OS=Sus scrofa OX=9823 GN=H2AC20 PE=1 SV=1	PIG	1
2.33	12.5	tr|A0A8D2BJL1|A0A8D2BJL1_PIG	A0A8D2BJL1	--	Uncharacterized protein OS=Sus scrofa OX=9823 PE=4 SV=1	PIG	2
2.21	11.87	tr|A0A8D0KE23|A0A8D0KE23_PIG	A0A8D0KE23	--	Uncharacterized protein OS=Sus scrofa OX=9823 PE=4 SV=1	PIG	2
2.1	3.423	tr|A0A8D1S7Y9|A0A8D1S7Y9_PIG	A0A8D1S7Y9	--	Uncharacterized protein OS=Sus scrofa OX=9823 PE=4 SV=1	PIG	2
2.09	51.69	tr|A0A8D0IYL2|A0A8D0IYL2_PIG	A0A8D0IYL2	--	Uncharacterized protein OS=Sus scrofa OX=9823 PE=4 SV=1	PIG	55
2.09	1.537	tr|A0A5S6G1Z7|A0A5S6G1Z7_PIG	A0A5S6G1Z7	LOC100157711	Sodium/potassium-transporting ATPase subunit alpha OS=Sus scrofa OX=9823 GN=LOC100157711 PE=3 SV=1	PIG	1
2.04	8.98	tr|A0A4X1W1U6|A0A4X1W1U6_PIG	A0A4X1W1U6	RPS4X	40S ribosomal protein S4 OS=Sus scrofa OX=9823 GN=RPS4X PE=3 SV=1	PIG	2
2.03	48.42	tr|A0A8D1B986|A0A8D1B986_PIG	A0A8D1B986	PLEC	Plectin OS=Sus scrofa OX=9823 GN=PLEC PE=4 SV=1	PIG	318
2.02	0.7582	tr|K7GT43|K7GT43_PIG	K7GT43	SMC1A	Structural maintenance of chromosomes protein OS=Sus scrofa OX=9823 GN=SMC1A PE=1 SV=2	PIG	1
2	78.3	tr|A0A8D0KH50|A0A8D0KH50_PIG	A0A8D0KH50	--	Uncharacterized protein OS=Sus scrofa OX=9823 PE=4 SV=1	PIG	260
2	2.669	tr|A0A8D1QUC6|A0A8D1QUC6_PIG	A0A8D1QUC6	--	Uncharacterized protein OS=Sus scrofa OX=9823 PE=4 SV=1	PIG	1
2	0.6856	tr|K7GR17|K7GR17_PIG	K7GR17	CRYBG1	Crystallin beta-gamma domain containing 1 OS=Sus scrofa OX=9823 GN=CRYBG1 PE=1 SV=3	PIG	1
2	1.894	tr|I3L5I1|I3L5I1_PIG	I3L5I1	RRP1B	Ribosomal RNA processing 1B OS=Sus scrofa OX=9823 GN=RRP1B PE=3 SV=3	PIG	1
2	4.678	tr|A0A8D1DBD2|A0A8D1DBD2_PIG	A0A8D1DBD2	--	Uncharacterized protein OS=Sus scrofa OX=9823 PE=4 SV=1	PIG	1
2	1.206	tr|A0A8D1UGX0|A0A8D1UGX0_PIG	A0A8D1UGX0	--	Uncharacterized protein OS=Sus scrofa OX=9823 PE=4 SV=1	PIG	1
2	1.794	tr|A0A8D1TED3|A0A8D1TED3_PIG	A0A8D1TED3	--	Uncharacterized protein OS=Sus scrofa OX=9823 PE=4 SV=1	PIG	1
2	2.301	tr|S4S5K0|S4S5K0_PIG	S4S5K0	IFIT1	Interferon-induced protein with tetratricopeptide repeats 1 OS=Sus scrofa OX=9823 GN=IFIT1 PE=2 SV=1	PIG	1
2	13.79	tr|Q29181|Q29181_PIG	Q29181	--	HnRNP-E2 protein (Fragment) OS=Sus scrofa OX=9823 PE=2 SV=1	PIG	1
2	1.396	tr|A0A8D2C1E5|A0A8D2C1E5_PIG	A0A8D2C1E5	--	Uncharacterized protein OS=Sus scrofa OX=9823 PE=4 SV=1	PIG	1
2	10.09	tr|A0A8D2A602|A0A8D2A602_PIG	A0A8D2A602	--	Uncharacterized protein OS=Sus scrofa OX=9823 PE=4 SV=1	PIG	1
2	1.184	tr|A0A8D0UPU9|A0A8D0UPU9_PIG	A0A8D0UPU9	--	Uncharacterized protein OS=Sus scrofa OX=9823 PE=4 SV=1	PIG	1
2	3.438	tr|Q9XSM9|Q9XSM9_PIG	Q9XSM9	uatp.i	Galectin OS=Sus scrofa OX=9823 GN=uatp.i PE=2 SV=1	PIG	1
2	4.098	tr|I3LJR6|I3LJR6_PIG	I3LJR6	MAT2A	S-adenosylmethionine synthase OS=Sus scrofa OX=9823 GN=MAT2A PE=1 SV=2	PIG	1
2	3.002	tr|F1SB53|F1SB53_PIG	F1SB53	PSMC2	26S proteasome AAA-ATPase subunit RPT1 OS=Sus scrofa OX=9823 GN=PSMC2 PE=1 SV=2	PIG	1
2	1.455	tr|F1RRF2|F1RRF2_PIG	F1RRF2	STT3B	Dolichyl-diphosphooligosaccharide--protein glycotransferase OS=Sus scrofa OX=9823 GN=STT3B PE=1 SV=1	PIG	1
2	1.831	tr|A0A8D1T6T3|A0A8D1T6T3_PIG	A0A8D1T6T3	--	Uncharacterized protein OS=Sus scrofa OX=9823 PE=4 SV=1	PIG	1
2	2.402	tr|A0A8D1NM24|A0A8D1NM24_PIG	A0A8D1NM24	--	Uncharacterized protein OS=Sus scrofa OX=9823 PE=4 SV=1	PIG	1
2	2.016	tr|A0A8D1LA44|A0A8D1LA44_PIG	A0A8D1LA44	--	Junction plakoglobin OS=Sus scrofa OX=9823 PE=4 SV=1	PIG	1
2	4.865	tr|A0A8D1AKB5|A0A8D1AKB5_PIG	A0A8D1AKB5	--	Uncharacterized protein OS=Sus scrofa OX=9823 PE=4 SV=1	PIG	1
1.96	5.948	tr|A0A4X1U2Z0|A0A4X1U2Z0_PIG	A0A4X1U2Z0	RACK1	Guanine nucleotide-binding protein subunit beta-2-like 1 OS=Sus scrofa OX=9823 GN=RACK1 PE=3 SV=1	PIG	1
1.89	4.545	tr|A0A8D0Z2X0|A0A8D0Z2X0_PIG	A0A8D0Z2X0	LASP1	LIM and SH3 domain protein 1 OS=Sus scrofa OX=9823 GN=LASP1 PE=4 SV=1	PIG	1
1.82	2.639	tr|F1RPQ8|F1RPQ8_PIG	F1RPQ8	MYO5B	Uncharacterized protein OS=Sus scrofa OX=9823 GN=MYO5B PE=3 SV=3	PIG	4
1.72	6.358	tr|K7GK90|K7GK90_PIG	K7GK90	SSR4	Signal sequence receptor subunit delta OS=Sus scrofa OX=9823 GN=SSR4 PE=1 SV=1	PIG	1
1.69	4.231	tr|I3LB03|I3LB03_PIG	I3LB03	ABCF3	ATP binding cassette subfamily F member 3 OS=Sus scrofa OX=9823 GN=ABCF3 PE=2 SV=2	PIG	2
1.68	32.44	tr|A0A480UE93|A0A480UE93_PIG	A0A480UE93	--	Tubulin beta chain OS=Sus scrofa OX=9823 PE=3 SV=1	PIG	18
1.68	1.892	tr|A0A8D1WU47|A0A8D1WU47_PIG	A0A8D1WU47	--	Uncharacterized protein OS=Sus scrofa OX=9823 PE=4 SV=1	PIG	1
1.62	3.268	tr|F1RGX3|F1RGX3_PIG	F1RGX3	LUC7L	LUC7 like OS=Sus scrofa OX=9823 GN=LUC7L PE=1 SV=3	PIG	1
1.58	0.9402	tr|F1SS26|F1SS26_PIG	F1SS26	THBS1	Thrombospondin 1 OS=Sus scrofa OX=9823 GN=THBS1 PE=1 SV=2	PIG	1
1.55	6.642	tr|A0A8D0WUD4|A0A8D0WUD4_PIG	A0A8D0WUD4	--	60S ribosomal protein L6 OS=Sus scrofa OX=9823 PE=4 SV=1	PIG	1
1.52	2.96	tr|F1RN05|F1RN05_PIG	F1RN05	SPTLC1	Serine palmitoyltransferase 1 isoform a OS=Sus scrofa OX=9823 GN=SPTLC1 PE=1 SV=3	PIG	1
1.52	1.676	tr|F1RU38|F1RU38_PIG	F1RU38	SF3B2	Splicing factor 3B subunit 2 OS=Sus scrofa OX=9823 GN=SF3B2 PE=1 SV=3	PIG	1
1.49	1.183	tr|A0A8D1ZPX6|A0A8D1ZPX6_PIG	A0A8D1ZPX6	--	Uncharacterized protein OS=Sus scrofa OX=9823 PE=4 SV=1	PIG	1
1.47	3.254	tr|A0A8D1SIZ0|A0A8D1SIZ0_PIG	A0A8D1SIZ0	--	Uncharacterized protein OS=Sus scrofa OX=9823 PE=4 SV=1	PIG	1
1.46	1.02	tr|A0A8D2CFS5|A0A8D2CFS5_PIG	A0A8D2CFS5	--	Uncharacterized protein OS=Sus scrofa OX=9823 PE=4 SV=1	PIG	1
1.46	1.6	tr|F1SSL4|F1SSL4_PIG	F1SSL4	ABCF2	ATP-binding cassette, sub-family F (GCN20), member 2 OS=Sus scrofa OX=9823 GN=ABCF2 PE=1 SV=3	PIG	1
1.4	6.291	tr|A0A5G2QEJ2|A0A5G2QEJ2_PIG	A0A5G2QEJ2	--	Collagen IV NC1 domain-containing protein OS=Sus scrofa OX=9823 PE=1 SV=1	PIG	2
1.37	2.056	tr|A0A480PK93|A0A480PK93_PIG	A0A480PK93	--	EH domain-containing protein 3 OS=Sus scrofa OX=9823 PE=4 SV=1	PIG	1
1.36	5.67	tr|I3LEX0|I3LEX0_PIG	I3LEX0	RPS9	40S ribosomal protein S9 OS=Sus scrofa OX=9823 GN=RPS9 PE=1 SV=3	PIG	1
1.33	1.943	tr|I3LR94|I3LR94_PIG	I3LR94	GAS2L3	GAS2-like protein 3 isoform X1 OS=Sus scrofa OX=9823 GN=GAS2L3 PE=4 SV=2	PIG	1
1.32	2.359	tr|F1SH97|F1SH97_PIG	F1SH97	GNL3	Guanine nucleotide-binding protein-like 3 OS=Sus scrofa OX=9823 GN=GNL3 PE=4 SV=2	PIG	1
